# Supplementary material for: Virulence and Antimicrobial Resistance Pattern of Aeromonas spp. Colonizing European Pond Turtles Emys orbicularis and Their Natural Environment. First Study from Poland
Source: Animals (Basel). 2021 Sep 23;11(10):2772. doi: 10.3390/ani11102772 (PMC8532793; doi:10.3390/ani11102772)
Supplement: Supplementary file 1 [file animals-11-02772-s001.zip]

Archive with 1 entries (1 files):
- animals-1376852-supplementary.pdf
